# Supplementary material for: Immune escape and attenuated severity associated with the SARS-CoV-2 BA.2.86/JN.1 lineage
Source: Nat Commun. 2024 Oct 3;15:8550. doi: 10.1038/s41467-024-52668-w (PMC11450198; doi:10.1038/s41467-024-52668-w)
Supplement: Supplementary file 4 — Source Data [file 41467_2024_52668_MOESM4_ESM.zip]

Archive with 12 entries (11 files):
- source data/
- __MACOSX/._source data
- source data/fig2_source.xlsx
- __MACOSX/source data/._fig2_source.xlsx
- source data/.DS_Store
- __MACOSX/source data/._.DS_Store
- source data/fig4_source.xlsx
- __MACOSX/source data/._fig4_source.xlsx
- source data/fig1_source.xlsx
- __MACOSX/source data/._fig1_source.xlsx
- source data/fig3_source.xlsx
- __MACOSX/source data/._fig3_source.xlsx
