# Supplementary material for: Immune escape and attenuated severity associated with the SARS-CoV-2 BA.2.86/JN.1 lineage
Source: Nat Commun. 2024 Oct 3;15:8550. doi: 10.1038/s41467-024-52668-w (PMC11450198; doi:10.1038/s41467-024-52668-w)
Supplement: Supplementary file 4 — Source Data [file 41467_2024_52668_MOESM4_ESM.zip › source data/fig2_source.xlsx]

## Sheet: fig2_immNat
	0.5	0.025	0.975
1	1.0702	1.02708	1.11508
2	1.03271	0.949579	1.12321
3	0.958301	0.728872	1.2609
4	1.08755	1.05133	1.12504
5	1.05527	0.984855	1.13063
6	1.12862	0.92813	1.37212
7	1.10036	1.05782	1.14455
8	1.11544	1.03186	1.20589
9	1.24884	1.00398	1.55304
10	1.12744	1.07426	1.18299
11	1.17123	1.06671	1.28581
12	1.28221	0.982881	1.67154

## Sheet: fig2_immVax
	0.5	0.025	0.975
1	0.953906	0.871037	1.04422
2	1.03308	0.912929	1.16882
3	1.09955	0.842739	1.43374
4	1.00733	0.933925	1.08646
5	1.0997	0.995187	1.21542
6	1.24205	1.02633	1.5024
7	1.03764	0.95091	1.13239
8	1.12078	0.997854	1.25839
9	1.30464	1.04434	1.629
10	0.991607	0.892911	1.10109
11	1.15691	1.00765	1.32882
12	1.45056	1.12883	1.86518

## Sheet: fig2_prog
	0.5	0.025	0.975
1	1.12893	0.988599	1.28857
2	0.970923	0.794922	1.1874
3	0.906873	0.667763	1.23209
4	0.848065	0.619126	1.15879
5	1.13465	1.00273	1.27987
6	0.907385	0.750606	1.09852
7	0.962081	0.731388	1.26488
8	0.847877	0.634011	1.14166
9	1.05107	0.907985	1.21363
10	0.590047	0.430237	0.80458
11	0.67769	0.468937	0.974916
12	0.264572	0.143618	0.489506
13	0.56613	0.385263	0.82446
14	0.697286	0.330355	1.46075
15	0.323586	0.0990991	1.03668
16	0.156037	0.020863	1.17213
