# Supplementary material for: Immune escape and attenuated severity associated with the SARS-CoV-2 BA.2.86/JN.1 lineage
Source: Nat Commun. 2024 Oct 3;15:8550. doi: 10.1038/s41467-024-52668-w (PMC11450198; doi:10.1038/s41467-024-52668-w)
Supplement: Supplementary file 4 — Source Data [file 41467_2024_52668_MOESM4_ESM.zip › source data/fig4_source.xlsx]

## Sheet: ed
	0.5	0.025	0.975
1	0.461819	0.310862	0.684465
2	0.460223	0.309573	0.685083
3	0.459661	0.306421	0.691105
4	0.454789	0.293461	0.697935
5	0.459901	0.273718	0.758924
6	0.469411	0.317382	0.701352
7	0.485355	0.32453	0.723965
8	0.501528	0.335588	0.753088
9	0.534426	0.34498	0.825808
10	0.59015	0.35922	0.959637
11	0.473585	0.319327	0.707513
12	0.507106	0.339629	0.75624
13	0.54074	0.360558	0.809745
14	0.605918	0.393125	0.931365
15	0.770858	0.463221	1.26382
16	0.486303	0.325725	0.726948
17	0.553691	0.370853	0.828327
18	0.638401	0.42325	0.963996
19	0.831159	0.540061	1.27413
20	1.28691	0.786355	2.10425
21	0.50805	0.338063	0.760733
22	0.658628	0.436787	1.0008
23	0.86019	0.564073	1.32184
24	1.38761	0.891834	2.1699
25	3.19895	1.93524	5.38025
26	0.461838	0.309336	0.686582
27	0.461333	0.309519	0.690312
28	0.462111	0.306202	0.694067
29	0.457623	0.293084	0.711161
30	0.443364	0.259768	0.751539
31	0.469283	0.316451	0.698565
32	0.490987	0.330464	0.732292
33	0.512113	0.339686	0.77411
34	0.555422	0.359997	0.858323
35	0.635327	0.379353	1.06215
36	0.477116	0.321166	0.711303
37	0.519348	0.34728	0.775373
38	0.558059	0.370858	0.842691
39	0.659884	0.423564	1.02629
40	0.862687	0.515316	1.45377
41	0.490016	0.329518	0.729647
42	0.581365	0.388892	0.875134
43	0.688984	0.45431	1.04313
44	0.932276	0.604138	1.44315
45	1.60707	0.948452	2.70028
46	0.522883	0.347091	0.792466
47	0.727076	0.476135	1.10343
48	0.989621	0.646183	1.5163
49	1.7702	1.14009	2.7634
50	4.77032	2.79229	8.42247
51	0.461975	0.310528	0.68767
52	0.461833	0.307599	0.690353
53	0.461717	0.303504	0.700201
54	0.447683	0.284031	0.702395
55	0.449267	0.258779	0.764803
56	0.471557	0.318534	0.703584
57	0.49463	0.330119	0.741853
58	0.521765	0.346246	0.787499
59	0.566446	0.361471	0.892477
60	0.649016	0.382539	1.08684
61	0.479808	0.322498	0.716408
62	0.532335	0.355207	0.799609
63	0.585869	0.389274	0.884427
64	0.707617	0.453913	1.10456
65	0.947341	0.537547	1.62932
66	0.498884	0.335421	0.743402
67	0.604165	0.403658	0.907605
68	0.732299	0.484077	1.113
69	1.06699	0.683964	1.68742
70	2.03277	1.18168	3.55118
71	0.53911	0.356214	0.81193
72	0.795625	0.522451	1.2139
73	1.12791	0.736472	1.72514
74	2.2124	1.3887	3.57275
75	6.52384	3.71175	12.9552
76	0.461424	0.309993	0.686198
77	0.460038	0.305499	0.692134
78	0.459224	0.302922	0.69429
79	0.448064	0.27961	0.714221
80	0.425609	0.247553	0.730584
81	0.473576	0.320098	0.703949
82	0.507028	0.339451	0.759438
83	0.53437	0.352352	0.811291
84	0.611053	0.386834	0.960364
85	0.756147	0.438439	1.28595
86	0.485109	0.326236	0.722687
87	0.55226	0.368054	0.828713
88	0.626663	0.410655	0.949878
89	0.791531	0.498524	1.25901
90	1.21121	0.704889	2.12418
91	0.505799	0.338914	0.7542
92	0.66875	0.441542	1.00801
93	0.85837	0.558002	1.32125
94	1.38147	0.87048	2.20074
95	3.01873	1.66089	5.48217
96	0.561769	0.370367	0.856227
97	0.909154	0.589655	1.41814
98	1.45196	0.932058	2.28588
99	3.31408	2.05227	5.38953
100	11.6307	6.49581	21.1788
101	0.461498	0.310466	0.687856
102	0.458434	0.302741	0.691254
103	0.454087	0.295528	0.694214
104	0.450052	0.270529	0.733716
105	0.427246	0.230744	0.772045
106	0.478265	0.321431	0.713365
107	0.530272	0.35312	0.798297
108	0.582397	0.379159	0.892724
109	0.688174	0.428995	1.10026
110	0.910763	0.508616	1.61835
111	0.497729	0.334793	0.740811
112	0.612859	0.406766	0.925648
113	0.732655	0.474398	1.1299
114	1.0483	0.639811	1.69893
115	1.82992	0.997408	3.3505
116	0.531653	0.353453	0.798416
117	0.79279	0.517777	1.20742
118	1.15384	0.742921	1.79479
119	2.16618	1.3263	3.55204
120	6.22773	3.4139	11.5164
121	0.601189	0.384008	0.93375
122	1.1704	0.738501	1.88358
123	2.23651	1.35282	3.72595
124	6.25201	3.38677	11.3748
125	28.4663	14.3594	62.6344

## Sheet: hosp
	0.5	0.025	0.975
1	0.484575	0.2072	1.13351
2	0.485125	0.202237	1.14945
3	0.481928	0.200028	1.16538
4	0.504361	0.204619	1.22648
5	0.483551	0.167429	1.32606
6	0.487051	0.208068	1.14413
7	0.509646	0.215325	1.21132
8	0.51832	0.217019	1.246
9	0.548781	0.215253	1.37354
10	0.608311	0.207715	1.69374
11	0.497877	0.213632	1.17095
12	0.531087	0.225277	1.267
13	0.560101	0.232635	1.34124
14	0.661138	0.266602	1.63589
15	0.845298	0.30363	2.31994
16	0.50351	0.212503	1.18975
17	0.568854	0.238993	1.35391
18	0.658333	0.273914	1.59504
19	0.85542	0.342471	2.13406
20	1.30227	0.4607	3.68483
21	0.52902	0.218684	1.27696
22	0.694796	0.2845	1.69974
23	0.903768	0.359556	2.26876
24	1.34924	0.526373	3.55909
25	3.29527	1.1326	9.551
26	0.480991	0.205744	1.13865
27	0.490051	0.205794	1.16521
28	0.484064	0.199862	1.16163
29	0.490273	0.188498	1.2344
30	0.506797	0.170596	1.45588
31	0.492131	0.209219	1.15577
32	0.516194	0.215673	1.22913
33	0.538551	0.223467	1.29491
34	0.566101	0.219991	1.44384
35	0.642003	0.220139	1.83224
36	0.497465	0.210493	1.15405
37	0.53111	0.224822	1.25815
38	0.597231	0.243611	1.45203
39	0.687978	0.266758	1.80214
40	0.931793	0.321628	2.66299
41	0.521937	0.218591	1.25007
42	0.609108	0.254482	1.46562
43	0.702452	0.285497	1.71264
44	0.959648	0.370995	2.48881
45	1.685	0.566448	4.97423
46	0.550029	0.228006	1.342
47	0.750666	0.306007	1.87104
48	1.03219	0.399328	2.67782
49	1.81444	0.670522	4.99436
50	5.14472	1.5881	18.71
51	0.485735	0.206771	1.13572
52	0.482282	0.203609	1.13616
53	0.480278	0.197736	1.15794
54	0.482787	0.190874	1.20715
55	0.483774	0.153475	1.43577
56	0.492012	0.210695	1.1631
57	0.519243	0.216258	1.22573
58	0.547563	0.226408	1.32555
59	0.579427	0.220326	1.48572
60	0.713615	0.229621	2.17224
61	0.501673	0.213094	1.18478
62	0.552537	0.231646	1.30704
63	0.618063	0.251713	1.49334
64	0.730206	0.281477	1.87581
65	1.06697	0.375473	3.13158
66	0.519704	0.215975	1.23529
67	0.635897	0.263803	1.54601
68	0.758248	0.311622	1.86826
69	1.09795	0.424229	2.82857
70	2.00301	0.675292	6.30221
71	0.546892	0.219466	1.35862
72	0.825516	0.331912	2.08561
73	1.14308	0.439627	3.02703
74	2.21017	0.780418	6.54872
75	7.39286	2.2266	26.762
76	0.482392	0.205013	1.13136
77	0.482901	0.202018	1.14896
78	0.471581	0.191846	1.15897
79	0.498069	0.186156	1.3187
80	0.491216	0.142374	1.55677
81	0.496514	0.21296	1.18176
82	0.52778	0.219168	1.26695
83	0.564472	0.228597	1.38165
84	0.63602	0.239359	1.67976
85	0.756009	0.22404	2.38528
86	0.507476	0.214866	1.18406
87	0.572693	0.24055	1.37573
88	0.661715	0.271261	1.61399
89	0.84617	0.321643	2.2219
90	1.27446	0.40843	3.91627
91	0.523023	0.21967	1.25489
92	0.673807	0.277249	1.64742
93	0.880088	0.354506	2.20119
94	1.33233	0.50299	3.65479
95	2.99491	0.912019	9.982
96	0.568001	0.22299	1.45776
97	0.968412	0.377599	2.52186
98	1.53139	0.569848	4.31169
99	3.55947	1.17348	11.3733
100	18.6391	4.87516	81.0659
101	0.486083	0.205558	1.14075
102	0.490672	0.204245	1.18495
103	0.475103	0.194251	1.1675
104	0.49493	0.179915	1.34233
105	0.477404	0.129256	1.68849
106	0.498659	0.21163	1.16857
107	0.547214	0.230099	1.3179
108	0.613326	0.247839	1.55051
109	0.693357	0.257579	1.84248
110	0.973273	0.273266	3.2947
111	0.521252	0.218626	1.23993
112	0.620158	0.256526	1.51872
113	0.77425	0.313631	1.94461
114	1.04686	0.372995	2.86139
115	2.11347	0.60361	7.486
116	0.55531	0.226835	1.3431
117	0.794324	0.320789	1.97595
118	1.11343	0.42941	2.86311
119	2.3041	0.830392	6.4562
120	6.30953	1.70728	24.8689
121	0.64644	0.251492	1.66274
122	1.3925	0.505105	3.82188
123	2.41953	0.850427	7.47461
124	8.34809	2.29265	36.7324
125	64.7725	12.6788	470.82
