# Supplementary material for: Immune escape and attenuated severity associated with the SARS-CoV-2 BA.2.86/JN.1 lineage
Source: Nat Commun. 2024 Oct 3;15:8550. doi: 10.1038/s41467-024-52668-w (PMC11450198; doi:10.1038/s41467-024-52668-w)
Supplement: Supplementary file 4 — Source Data [file 41467_2024_52668_MOESM4_ESM.zip › source data/fig1_source.xlsx]

## Sheet: fig1
	totNon	totTf	totSGTF	totSGTD	totEdNon	totEdAri	totHospNon	totHospAri	totSevNon	totDeath
1	0	0	0	0	0	0	0	0	0	0
2	235	56	2	54	7	1	1	3	0	1
3	273	66	2	64	7	5	3	0	0	0
4	297	61	0	61	10	2	8	1	1	2
5	285	51	1	50	7	2	1	3	0	1
6	325	60	1	59	5	0	4	1	1	1
7	374	75	5	70	19	5	4	9	0	6
8	411	96	5	91	16	5	5	4	0	5
9	374	74	0	74	14	3	3	3	0	1
10	328	89	4	85	13	5	4	7	1	4
11	310	60	1	59	7	1	7	3	0	1
12	305	45	0	45	17	3	3	3	0	1
13	316	56	1	55	7	2	4	4	0	5
14	417	111	4	107	14	1	3	1	0	1
15	457	102	3	99	16	3	6	6	1	3
16	422	103	2	101	12	5	3	6	0	7
17	437	103	8	95	16	2	3	6	0	5
18	432	91	4	87	13	4	2	3	1	3
19	364	64	5	59	8	2	3	0	0	1
20	392	59	5	54	11	6	0	3	0	3
21	419	91	6	85	17	3	4	5	1	1
22	403	97	8	89	20	2	8	3	0	4
23	389	67	4	63	9	7	7	2	0	0
24	358	65	3	62	11	2	3	2	0	4
25	362	55	2	53	25	7	12	4	0	4
26	412	45	2	43	20	3	2	6	0	2
27	513	66	3	63	11	3	2	2	0	0
28	540	129	9	120	14	5	4	2	0	3
29	565	149	18	131	12	6	8	4	0	3
30	537	125	16	109	13	1	9	2	0	2
31	481	121	11	110	12	7	4	3	0	2
32	465	100	11	89	18	4	7	4	1	2
33	462	55	7	48	9	8	4	2	0	2
34	469	86	10	76	19	3	6	5	1	1
35	557	152	28	124	21	4	9	4	1	2
36	605	142	34	108	15	3	0	3	0	2
37	639	161	32	129	32	2	10	3	0	1
38	587	159	26	133	18	10	11	7	0	6
39	521	112	21	91	20	9	8	4	1	2
40	487	72	9	63	20	5	6	6	0	5
41	592	86	16	70	23	1	6	5	0	1
42	670	135	37	98	22	4	5	4	0	1
43	775	175	43	132	30	4	3	7	0	5
44	676	180	55	125	27	6	10	3	1	1
45	711	157	45	112	25	6	10	5	0	1
46	698	145	30	115	30	4	3	3	0	1
47	663	111	25	86	16	9	1	5	0	3
48	762	127	31	96	34	10	9	7	0	4
49	889	167	51	116	29	6	8	2	1	2
50	987	248	79	169	31	6	8	9	3	1
51	978	210	68	142	33	11	11	6	1	1
52	881	196	82	114	29	4	8	2	1	1
53	801	177	69	108	25	10	7	6	0	2
54	721	114	50	64	19	9	7	5	2	1
55	709	71	27	44	17	4	9	5	1	0
56	769	94	30	64	29	9	5	4	0	4
57	919	178	73	105	42	6	12	4	1	1
58	927	213	91	122	45	6	10	4	0	1
59	980	221	103	118	34	8	7	9	2	5
60	796	193	85	108	31	3	6	9	3	2
61	716	127	54	73	32	8	6	4	0	2
62	674	65	28	37	28	2	3	3	0	0
63	738	92	47	45	30	5	8	2	0	0
64	871	154	84	70	28	2	5	0	1	0
65	808	209	122	87	34	4	3	0	1	0
66	737	170	86	84	17	9	2	1	0	0
67	629	129	71	58	25	2	2	0	0	0
68	609	87	49	38	17	1	3	1	1	0
69	631	108	67	41	15	1	2	0	3	0
70	631	159	80	79	19	5	2	2	0	0
71	671	162	73	89	17	5	2	1	0	0
72	613	140	59	81	10	1	1	1	0	0
73	614	136	61	75	11	1	2	2	1	0
74	523	115	50	65	10	0	1	1	0	0
75	514	91	60	31	10	3	1	0	0	0
76	541	75	37	38	19	0	5	1	1	0
77	653	90	50	40	5	1	0	0	0	0
78	670	134	69	65	2	1	0	0	0	0
79	649	170	93	77	2	2	1	1	0	0
80	598	146	93	53	6	0	2	0	3	0
81	538	150	79	71	1	0	0	0	0	0
82	422	66	30	36	4	0	0	0	1	0
83	440	63	39	24	0	0	0	0	0	0
84	534	104	53	51	2	0	1	0	0	0
85	525	115	64	51	5	0	2	0	0	0
86	471	126	68	58	3	0	1	0	0	0
87	408	108	58	50	1	0	0	0	0	0
88	333	90	55	35	1	0	0	0	0	0
89	343	53	27	26	0	0	0	0	0	0
90	326	21	6	15	0	0	0	0	0	0
91	247	2	0	2	0	0	0	0	0	0
92	0	0	0	0	0	0	0	0	0	0
