# Supplementary material for: Immune escape and attenuated severity associated with the SARS-CoV-2 BA.2.86/JN.1 lineage
Source: Nat Commun. 2024 Oct 3;15:8550. doi: 10.1038/s41467-024-52668-w (PMC11450198; doi:10.1038/s41467-024-52668-w)
Supplement: Supplementary file 4 — Source Data [file 41467_2024_52668_MOESM4_ESM.zip › source data/fig3_source.xlsx]

## Sheet: ba286
	V1	V2	V3	V4	V5	V6	V7	V8	V9	V10	V11	V12	V13	V14	V15	V16	V17	V18	V19	V20	V21	V22	V23	V24	V25	V26	V27	V28	V29	V30	V31	V32	V33	V34	V35	V36	V37	V38	V39	V40	V41	V42	V43	V44	V45	V46	V47	V48	V49
1	0.00625608	0.0120541	0.0173862	0.0222263	0.0270833	0.0313529	0.0355462	0.0397829	0.0439503	0.0482682	0.0525499	0.0569956	0.0616684	0.0665718	0.0717467	0.0771985	0.0829941	0.0891383	0.0958278	0.102731	0.110166	0.117985	0.126379	0.135448	0.144546	0.154367	0.164589	0.175054	0.186627	0.198061	0.210253	0.222751	0.235733	0.249023	0.262839	0.277086	0.291444	0.306524	0.321563	0.336952	0.352588	0.36854	0.384683	0.401137	0.417593	0.43423	0.450951	0.467668	0.484683
2	-0.0106557	-0.0111816	-0.0117705	-0.0130809	-0.0136013	-0.013851	-0.0130511	-0.0120535	-0.00873725	-0.00748658	-0.00332232	0.00037902	0.00572075	0.011607	0.0179266	0.0247426	0.0317915	0.0401004	0.0488458	0.0579442	0.0673902	0.0778827	0.0882697	0.0994085	0.111256	0.123731	0.136471	0.14921	0.162429	0.176563	0.190177	0.204971	0.219381	0.234134	0.249004	0.263742	0.279187	0.294648	0.31033	0.325878	0.341541	0.357502	0.373713	0.389882	0.406205	0.423135	0.43966	0.456329	0.472997
3	0.0239939	0.035752	0.0482692	0.0596012	0.0693344	0.0786574	0.0867982	0.0938147	0.100204	0.106653	0.111111	0.115673	0.120195	0.124734	0.128169	0.133221	0.137073	0.141259	0.14589	0.150153	0.155007	0.160577	0.166859	0.172898	0.179931	0.186248	0.193618	0.202207	0.21109	0.220476	0.230425	0.241193	0.252343	0.264114	0.27672	0.289695	0.303639	0.31778	0.332628	0.348041	0.363723	0.379446	0.395898	0.412418	0.42876	0.445702	0.462469	0.479345	0.496061
[truncated: 41 more columns]

## Sheet: jn1
	V1	V2	V3
1	0.692144	0.463074	0.999539
2	0.842428	0.581889	1.18184
3	0.955847	0.67335	1.31426
4	0.947036	0.668854	1.30537
5	0.813624	0.566023	1.1278
6	0.773088	0.543473	1.06464
7	0.794302	0.563023	1.0922
8	0.975671	0.711028	1.30995
9	1.11565	0.814472	1.48739
10	1.17095	0.867258	1.56395
11	1.06087	0.776437	1.41155
12	0.910331	0.668143	1.22212
13	0.853339	0.62131	1.13862
14	0.768793	0.55365	1.04102
15	0.783829	0.56983	1.04807
16	0.7805	0.56543	1.06448
17	0.801124	0.580779	1.07948
18	0.797705	0.587246	1.07
19	0.772233	0.570788	1.01494
20	0.791848	0.594897	1.03203
21	0.766013	0.575724	1.00393
22	0.740955	0.547399	0.974247
23	0.753286	0.55143	0.999502
24	0.779427	0.561429	1.04581
25	0.775721	0.565341	1.04925
26	0.665638	0.475008	0.906627
27	0.634971	0.460869	0.859824
28	0.748215	0.55563	0.986718
29	0.931437	0.714934	1.1894
30	1.03832	0.785418	1.34516
31	0.910012	0.674719	1.2044
32	0.592118	0.409507	0.83537
33	0.283646	0.167755	0.444431
34	0.124441	0.0561988	0.238698
35	0.0600448	0.017354	0.144166
36	0.0846794	0.0290746	0.186295
37	0.117059	0.0448942	0.247444
38	0.199481	0.0943955	0.362826
39	0.208558	0.100563	0.384099
40	0.263862	0.136861	0.455565
41	0.269557	0.138204	0.471892
42	0.316932	0.165801	0.544795
43	0.321022	0.165595	0.562305
44	0.298385	0.139354	0.546714
45	0.214841	0.0826536	0.448534
46	0.14289	0.0424121	0.34616
47	0.103423	0.024214	0.278417
48	0.101821	0.0235909	0.278574
49	0.110112	0.0246321	0.298586
50	0.0800511	0.0121186	0.269096
51	0.0401272	0.00170803	0.208207
52	0	0	0
53	0	0	0
54	0	0	0
55	0	0	0
56	0	0	0

## Sheet: ed
	V1	V2	V3
1	0.843999	0.727879	0.975558
2	0.935335	0.808452	1.07906
3	0.997065	0.864062	1.14476
4	0.975993	0.84796	1.1187
5	0.954148	0.831817	1.08633
6	0.924318	0.809073	1.05356
7	0.994966	0.877695	1.12549
8	1.05152	0.925323	1.18946
9	1.14723	1.01423	1.29687
10	1.12883	0.991627	1.27745
11	1.06998	0.9444	1.21311
12	0.999428	0.881539	1.1252
13	0.996997	0.885744	1.12102
14	1.02409	0.90934	1.14978
15	1.0405	0.924614	1.16765
16	1.06545	0.94803	1.19533
17	1.06734	0.950932	1.19355
18	1.06163	0.948337	1.18538
19	1.01381	0.908819	1.13
20	0.984593	0.882873	1.09454
21	0.981995	0.881833	1.08861
22	0.987704	0.886747	1.10141
23	0.989203	0.88175	1.10542
24	0.994496	0.885383	1.11302
25	1.04444	0.929404	1.17117
26	1.14672	1.03015	1.27491
27	1.18202	1.06656	1.30817
28	1.18993	1.07752	1.31114
29	1.17731	1.06424	1.30057
30	1.22051	1.10067	1.34398
31	1.25067	1.12614	1.38564
32	1.17505	1.05393	1.31226
33	1.05709	0.943416	1.18188
34	0.938388	0.830982	1.05388
35	0.913396	0.810654	1.0279
36	0.863499	0.760809	0.976992
37	0.83838	0.732272	0.953088
38	0.778567	0.675779	0.894289
39	0.752427	0.65128	0.865618
40	0.706375	0.607884	0.81013
41	0.636801	0.547185	0.737672
42	0.552185	0.468344	0.64481
43	0.506204	0.423855	0.599442
44	0.526148	0.43826	0.624351
45	0.552169	0.461442	0.652271
46	0.508213	0.421853	0.604706
47	0.359293	0.292056	0.439966
48	0.252955	0.197448	0.317845
49	0.186288	0.138943	0.244031
50	0.203278	0.149735	0.267941
51	0.199489	0.142447	0.272326
52	0.194052	0.132109	0.271145
53	0.170679	0.109404	0.251539
54	0.209179	0.13759	0.300674
55	0.258525	0.175819	0.367065
56	0.290466	0.193323	0.417298

## Sheet: ed_ari
	V1	V2	V3
1	0.931685	0.672559	1.26617
2	0.99086	0.716194	1.3419
3	1.05098	0.756065	1.40856
4	0.832424	0.587848	1.15051
5	0.674748	0.465533	0.940521
6	0.659383	0.458918	0.91656
7	0.845163	0.613697	1.12875
8	1.12959	0.854672	1.47865
9	1.19691	0.898725	1.55113
10	1.03875	0.761751	1.38469
11	0.746446	0.526386	1.02534
12	0.702713	0.499578	0.963183
13	0.737447	0.543926	0.987704
14	0.80364	0.594584	1.06353
15	0.881237	0.659971	1.15246
16	1.01424	0.7689	1.31459
17	1.15299	0.887404	1.47011
18	1.07091	0.826173	1.36191
19	0.933005	0.716747	1.19346
20	0.800365	0.612779	1.02811
21	0.834498	0.644302	1.07727
22	0.883567	0.677106	1.12657
23	0.96735	0.745217	1.23645
24	1.0017	0.769005	1.29402
25	0.99298	0.753613	1.29573
26	0.943089	0.71986	1.22732
27	0.834773	0.637043	1.08679
28	0.759347	0.577684	0.993673
29	0.753831	0.566902	0.9775
30	0.776528	0.582582	1.01632
31	0.83555	0.626909	1.10372
32	0.695592	0.499257	0.940764
33	0.591598	0.421005	0.812971
34	0.543896	0.37996	0.742459
35	0.637511	0.461472	0.86482
36	0.708347	0.511819	0.950239
37	0.629507	0.440405	0.869235
38	0.527739	0.359529	0.760573
39	0.496958	0.32953	0.711873
40	0.550022	0.375778	0.776204
41	0.527808	0.352691	0.747288
42	0.381012	0.239807	0.57483
43	0.291392	0.168376	0.466548
44	0.214431	0.109408	0.370451
45	0.242315	0.126264	0.40922
46	0.174332	0.08297	0.321181
47	0.179315	0.0883447	0.319055
48	0.172651	0.086501	0.30788
49	0.200077	0.101153	0.347886
50	0.164042	0.0723182	0.309823
51	0.095808	0.027447	0.22925
52	0.0220629	0.00079944	0.119829
53	0	0	0
54	0	0	0
55	0	0	0
56	0	0	0

## Sheet: hosp
	V1	V2	V3
1	0.931623	0.746666	1.14206
2	1.01233	0.814658	1.24508
3	1.04312	0.840305	1.27916
4	0.980777	0.790185	1.20096
5	0.858594	0.687271	1.05875
6	0.81394	0.653815	0.998032
7	0.937419	0.764627	1.13601
8	1.10255	0.912581	1.3181
9	1.23227	1.0195	1.47043
10	1.16655	0.961749	1.40999
11	0.985058	0.802275	1.18631
12	0.840423	0.684353	1.01536
13	0.835446	0.68439	1.01084
14	0.864063	0.709197	1.04284
15	0.842423	0.691305	1.01447
16	0.749423	0.607362	0.916676
17	0.690175	0.552414	0.846969
18	0.726197	0.591317	0.88229
19	0.749382	0.616404	0.901244
20	0.775529	0.64869	0.924586
21	0.769818	0.642537	0.917496
22	0.784641	0.653316	0.9382
23	0.830764	0.687169	0.990988
24	0.876417	0.724924	1.05503
25	0.902366	0.748971	1.08424
26	0.853671	0.704802	1.02164
27	0.816126	0.6775	0.976914
28	0.808706	0.674314	0.958243
29	0.83708	0.702269	0.987756
30	0.845412	0.700694	1.00611
31	0.813418	0.670893	0.983436
32	0.666004	0.530766	0.824094
33	0.504957	0.393261	0.639196
34	0.353268	0.264672	0.458672
35	0.268665	0.192513	0.363717
36	0.244249	0.16787	0.340559
37	0.280641	0.192653	0.387647
38	0.351208	0.249416	0.47958
39	0.347595	0.242786	0.480295
40	0.323037	0.221223	0.453206
41	0.291375	0.19527	0.418487
42	0.289562	0.191276	0.422573
43	0.296363	0.192903	0.434464
44	0.338421	0.218639	0.495647
45	0.355994	0.226697	0.525429
46	0.353458	0.22454	0.523006
47	0.235812	0.134963	0.37932
48	0.187719	0.0993023	0.322188
49	0.166085	0.0832729	0.291968
50	0.19141	0.0946686	0.338441
51	0.136054	0.0536157	0.28395
52	0.0790648	0.0176198	0.216134
53	0.157828	0.0552075	0.347581
54	0.357774	0.178462	0.633552
55	0.521987	0.286482	0.859912
56	0.472695	0.231665	0.830864

## Sheet: hosp_ari
	V1	V2	V3
1	0.692144	0.463074	0.999539
2	0.842428	0.581889	1.18184
3	0.955847	0.67335	1.31426
4	0.947036	0.668854	1.30537
5	0.813624	0.566023	1.1278
6	0.773088	0.543473	1.06464
7	0.794302	0.563023	1.0922
8	0.975671	0.711028	1.30995
9	1.11565	0.814472	1.48739
10	1.17095	0.867258	1.56395
11	1.06087	0.776437	1.41155
12	0.910331	0.668143	1.22212
13	0.853339	0.62131	1.13862
14	0.768793	0.55365	1.04102
15	0.783829	0.56983	1.04807
16	0.7805	0.56543	1.06448
17	0.801124	0.580779	1.07948
18	0.797705	0.587246	1.07
19	0.772233	0.570788	1.01494
20	0.791848	0.594897	1.03203
21	0.766013	0.575724	1.00393
22	0.740955	0.547399	0.974247
23	0.753286	0.55143	0.999502
24	0.779427	0.561429	1.04581
25	0.775721	0.565341	1.04925
26	0.665638	0.475008	0.906627
27	0.634971	0.460869	0.859824
28	0.748215	0.55563	0.986718
29	0.931437	0.714934	1.1894
30	1.03832	0.785418	1.34516
31	0.910012	0.674719	1.2044
32	0.592118	0.409507	0.83537
33	0.283646	0.167755	0.444431
34	0.124441	0.0561988	0.238698
35	0.0600448	0.017354	0.144166
36	0.0846794	0.0290746	0.186295
37	0.117059	0.0448942	0.247444
38	0.199481	0.0943955	0.362826
39	0.208558	0.100563	0.384099
40	0.263862	0.136861	0.455565
41	0.269557	0.138204	0.471892
42	0.316932	0.165801	0.544795
43	0.321022	0.165595	0.562305
44	0.298385	0.139354	0.546714
45	0.214841	0.0826536	0.448534
46	0.14289	0.0424121	0.34616
47	0.103423	0.024214	0.278417
48	0.101821	0.0235909	0.278574
49	0.110112	0.0246321	0.298586
50	0.0800511	0.0121186	0.269096
51	0.0401272	0.00170803	0.208207
52	0	0	0
53	0	0	0
54	0	0	0
55	0	0	0
56	0	0	0

## Sheet: sgtf
	V1	V2	V3
1	0.030328	0.00443455	0.097191
2	0.0256864	0.00374826	0.0827631
3	0	0	0
4	0.0137673	0.00050623	0.0711217
5	0.0116795	0.00042902	0.0606089
6	0.0628351	0.0223015	0.132655
7	0.0489942	0.0173079	0.104308
8	0	0	0
9	0.041569	0.0125218	0.0964096
10	0.0116795	0.00042902	0.0606089
11	0	0	0
12	0.0125236	0.00046022	0.0648708
13	0.0332806	0.0099952	0.0776368
14	0.0263877	0.00616786	0.0697051
15	0.0163998	0.00238348	0.0534154
16	0.0749426	0.0344693	0.136297
17	0.0406487	0.0122405	0.0943361
18	0.073748	0.0262723	0.154661
19	0.0800688	0.028586	0.167268
20	0.0627678	0.0248567	0.124903
21	0.0796102	0.0366655	0.14448
22	0.0553549	0.0167582	0.127143
23	0.0415629	0.00977307	0.108371
24	0.0308861	0.00451726	0.0989152
25	0.0378517	0.00555295	0.120242
26	0.0409268	0.00962108	0.10677
27	0.0675495	0.0326536	0.119437
28	0.119108	0.0736984	0.177531
29	0.126015	0.0755866	0.19166
30	0.0886571	0.0466523	0.147915
31	0.1074	0.0567886	0.177925
32	0.122749	0.053743	0.226313
33	0.113303	0.0578818	0.191504
34	0.182823	0.126896	0.249389
35	0.238211	0.173137	0.312685
36	0.197508	0.141004	0.263595
37	0.162109	0.110399	0.224653
38	0.185636	0.121093	0.264465
39	0.121524	0.0596358	0.21
40	0.183606	0.111595	0.274305
41	0.272956	0.202447	0.352041
42	0.244744	0.184985	0.311947
43	0.304834	0.240597	0.374607
44	0.285716	0.218822	0.359576
45	0.205546	0.145194	0.276252
46	0.223571	0.152801	0.307021
47	0.242748	0.173693	0.322127
48	0.304611	0.238066	0.377127
49	0.31806	0.262126	0.377743
50	0.323249	0.26234	0.388458
51	0.418089	0.350351	0.487962
52	0.389415	0.319456	0.462564
53	0.438236	0.3491	0.530134
54	0.379152	0.27172	0.495234
55	0.317861	0.229323	0.416264
56	0.409775	0.339106	0.483032
